# Supplementary material for: Intratumoral microbial abundance and load influence the immune microenvironment of oral squamous cell carcinoma
Source: Front Oncol. 2025 Sep 22;15:1616928. doi: 10.3389/fonc.2025.1616928 (PMC12497615; doi:10.3389/fonc.2025.1616928)
Supplement: Supplementary file 1 [file DataSheet1.xlsx]

## Sheet: OTU
OTU	m11713225	m22307070	m22332372	m22342156	m22357514	m22375226	m2323158	m289545	m696687	m696900	m701819	m704015	m704539	m707605	m722378	m725336	m729216	m729328	m729769	m730833	m731380	m734464	m750012	m750875	m752030	m753017	m754288	m754568	m754812	m755242	m755489	m755784	m756220	m757357	m757791	m758725	m759001	m760300	m761116	m764694	m765055	m765173	m766646	m766774	m767804	m768017	m768258	m768280	m768738
OTU_3:k:Bacteria,p:Fusobacteriota,c:Fusobacteriia,o:Fusobacteriales,f:Fusobacteriaceae,g:Fusobacterium,s:unclassified_g_Fusobacterium	0.0483066	0.146612	0.150979	0.017078	0.073605	0.201391	0.165053	0.0933856	0.000959635	0.00066335	0.219003	0.000614407	0.057213	0.00056746	0.188789	0.14516	9.50661e-05	0.000390071	2.02873e-05	0	0	0.186741	0.076144	0.00172216	0.0132035	0.0812905	0.354271	0.0435495	0.0120789	0.0215216	0.0557424	0.0489678	0.00287231	0.448918	0.37718	0.13715	0.00459346	0.00475323	0.00183598	0.00716907	0.191674	0.0108861	0.173698	0.00331118	0.318445	0.241075	0.447941	0.0387607	0.0344205
OTU_1:k:Bacteria,p:Proteobacteria,c:Gammaproteobacteria,o:Burkholderiales,f:Burkholderiaceae,g:Ralstonia,s:unclassified_g_Ralstonia	0.0382353	0.0059304	0.0037031	0.0363445	0.0119108	0.00366054	0.00156036	0.0122827	0.00911654	0.00813788	0.0290644	0.249464	0.110817	0.00872161	0.0678585	0.0823478	0.0188991	0.00829787	0.00722227	0.000456913	9.28311e-05	0.045336	0.00748085	0.249627	0.225814	0.190951	0.0522473	0.0740916	0.311503	0.0574794	0.0977798	0.264685	0.269488	0.0142848	0.0122382	0.0657563	0.132009	0.264023	0.165185	0.219903	0.0358346	0.0595315	0.0121419	0.0606673	0.0128185	0.0106639	0.0169621	0.0411344	0.0288177
OTU_20:k:Bacteria,p:Bacteroidota,c:Bacteroidia,o:Bacteroidales,f:Prevotellaceae,g:Prevotella,s:unclassified_g_Prevotella	0.0170232	0.0542878	0.042941	0.043783	0.0107524	0.0226121	0.0465487	0.0487598	0	1.18455e-05	0.00337823	0.00185821	0.0190755	2.46722e-05	0.00413772	0.0243937	0	0.00294326	0.000973789	0	0	0.00500038	0.000508178	0.000344432	0.00957514	0.0015572	0.0127265	0.0196763	0.00400583	0.00280881	0.0374274	0.00402912	0.0106313	0.00395814	0.0600314	0.00236759	0.0644955	0.00319312	0.00829492	0.00814456	0.00260724	0.00539787	0.0152107	0.0205443	0.00344069	0.0128759	0.0489016	0.044875	0.038737
OTU_6:k:Bacteria,p:Proteobacteria,c:Gammaproteobacteria,o:Alteromonadales,f:Pseudoalteromonadaceae,g:Pseudoalteromonas,s:unclassified_g_Pseudoalteromonas	0.000980392	0.00014435	0.00014962	0.000974079	0.000415492	8.56982e-05	3.57334e-05	0.000331249	0.544973	0.526273	0.00317437	0.00903628	0.00465356	0.502646	0	0	0.0203632	0.0129433	0.0221334	0.487161	0.479902	0	0	0	0	0	0	0	0	0	0	0	0	0	0	0	0	0	0	0	0	0	0	0	0	0	0	0	0
OTU_4:k:Bacteria,p:Proteobacteria,c:Gammaproteobacteria,o:Burkholderiales,f:Neisseriaceae,g:Neisseria,s:unclassified_g_Neisseria	0.0565954	0.0361117	0.00734386	0.0856051	0.0436266	0.0113489	0.00276339	0.0341054	0.000299886	0.000142146	0.0030142	0.00107896	6.78362e-05	0.000259058	0.000780701	0.00241635	0.000380264	0.000212766	0.000710054	3.42685e-05	0	0.00310766	0.000401815	0.00559701	0.00710608	0.0238446	0.0351991	0.0103771	0.00583225	0.154725	0.0776083	0.0198065	0.00841799	0.0372978	0.00979053	0.00633102	0.185555	0.0194795	0.00759487	0.0563306	0.00304773	0.0144761	0.00475486	0.0146118	0.0166473	0.0423998	0.00146031	0.170391	0.18546
OTU_7:k:Bacteria,p:Firmicutes,c:Bacilli,o:Lactobacillales,f:Streptococcaceae,g:Streptococcus,s:unclassified_g_Streptococcus	0.0407308	0.036653	0.0348241	0.0525876	0.0661765	0.00637839	0.00518135	0.0532383	0.000179932	0.000296138	0.000495086	0.00428586	0.00413801	0.000456435	0.00296666	0.0107777	0.00406883	0.00929078	0.00736428	0.00060541	0.000185662	0.17408	0.00330907	0.0120121	0.00566078	0.0137471	0.0116685	0.0318644	0.00801166	0.0220277	0.00599287	0.00969383	0.0165251	0.00257533	0.0359673	0.00623945	0.0109362	0.0120143	0.0116763	0.0584364	0.00210722	0.00601772	0.0053007	0.0808102	0.0187945	0.00956424	0.00665252	0.0946339	0.0483099
OTU_10:k:Bacteria,p:Proteobacteria,c:Gammaproteobacteria,o:Pasteurellales,f:Pasteurellaceae,g:Haemophilus,s:unclassified_g_Haemophilus	0.0322638	0.0155297	0.00624665	0.0526256	0.0774073	0.0424328	0.0110059	0.0408628	0.000139947	9.47643e-05	0.0021842	0.000149855	0.00014924	0.000111025	0.000905613	0.00297889	0.000456317	0.00035461	0.00882496	1.14228e-05	2.32078e-05	0.0098473	0.000508178	0.00378875	0.00761796	0.0407548	0.0132481	0.282224	0.00515693	0.0757999	0.0486407	0.0243343	0.00921378	0.0104408	0.0180867	0.0119949	0.0339035	0.0132099	0.0171974	0.0450738	0.00444063	0.0162194	0.231763	0.0261758	0.0495149	0.0269026	0.0121193	0.22225	0.100392
OTU_5:k:Bacteria,p:Proteobacteria,c:Alphaproteobacteria,o:Rhizobiales,f:Xanthobacteraceae,g:Bradyrhizobium,s:unclassified_g_Bradyrhizobium	0.0121212	0.000505227	0.000573545	0.00378246	0.00037772	0.000489704	0.000285867	0.000861247	0.00283892	0.0019782	0.0232399	0.213034	0.0692607	0.00246722	0.0423608	0.0441081	0.0334633	0.00978723	0.00933214	2.28457e-05	0.000615006	0.0224442	0.00579087	0.154435	0.145133	0.139126	0.0271519	0.0322812	0.192311	0.0330984	0.0477935	0.115508	0.172612	0.0112401	0.00726561	0.060524	0.0743901	0.198323	0.0735844	0.124367	0.029001	0.0414396	0.00585866	0.0414649	0.00611823	0.00407887	0.00991013	0.0209773	0.0126526
OTU_13:k:Bacteria,p:Bacteroidota,c:Bacteroidia,o:Bacteroidales,f:Prevotellaceae,g:Prevotella,s:unclassified_g_Prevotella	0.0305704	0.16071	0.0972283	0.0182039	0.0113694	0.105874	0.145518	0.0186162	0	0	0.00141245	2.99711e-05	0.0095242	0	0.103818	0.000933301	0	0	0	0	0	0.0291966	0.0118063	8.61079e-05	0.00028605	0.000231146	0.00168395	0.00412499	0.000276264	0.000341612	0.00992998	0.00261295	0.000783358	0.0904282	0.0542473	0.0130675	0.0012819	0.000349931	0.000462296	0.000820649	0.00270248	0.00149797	0.00726571	0.000602032	0.0996637	0.137492	0.034336	0.00201322	0.00416806
OTU_17:k:Bacteria,p:Firmicutes,c:Negativicutes,o:Veillonellales-Selenomonadales,f:Veillonellaceae,g:Veillonella,s:unclassified_g_Veillonella	0.021123	0.0202692	0.020685	0.0144973	0.0026944	0.00402782	0.00642011	0.116772	0	0	4.3684e-05	0	0	0	0.00031228	0.00181546	0.000988687	0.00258865	0.00251562	1.14228e-05	0.000464156	0.0133258	0.000449088	0.00152124	0.00130981	0.00171535	0.00184788	0.0108802	0.000675313	0.0192568	0.00255414	0.00213424	0.0117877	0.00248652	0.00387757	0.00363641	0.000574183	0.000743603	0.00817604	0.00161033	0.00107147	0.00167876	0.00614978	0.0498181	0.00367352	0.00288973	0.00102346	0.0381891	0.00567697
OTU_8:k:Bacteria,p:Actinobacteriota,c:Actinobacteria,o:Corynebacteriales,f:Mycobacteriaceae,g:Mycobacterium,s:unclassified_g_Mycobacterium	8.91266e-05	0	3.74051e-05	0.00209996	0	0	1.19111e-05	0	0.00153942	0.00107794	0.0155078	0.123331	0.0483536	0.00103623	0.0370208	0.0515873	0.0118262	0.0151418	0.013633	0	2.32078e-05	0.0243113	0.00324998	0.168456	0.105025	0.100658	0.027897	0.0454467	0.151224	0.0236472	0.0240587	0.105316	0.0740833	0.00711703	0.00833484	0.028555	0.0632269	0.11695	0.0518036	0.0913398	0.0260009	0.0388827	0.00650154	0.0414524	0.00452723	0.00377199	0.00786321	0.0194239	0.0143841
OTU_9:k:Bacteria,p:Bacteroidota,c:Bacteroidia,o:Bacteroidales,f:Porphyromonadaceae,g:Porphyromonas,s:unclassified_g_Porphyromonas	0.00588235	0.0188377	0.0168822	0.0175334	0.00920377	0.178803	0.245131	0.00200074	3.99848e-05	0	0.00687295	1.49855e-05	0.00501988	1.23361e-05	0.00349754	0.00120178	0	0.000567376	0	0.000148497	0	0.00565261	0.000638177	0.000172216	0.000270995	0.00245745	0.000655699	0.00255835	0.000199524	0.00818604	0.00265381	0.00574449	0.000298422	0.0162512	0.0133332	0.00406807	0.00144213	0.000218707	5.28339e-05	6.19358e-05	0.0212984	0.00318965	0.00104316	0.000426439	0.00099599	0.0124668	0.0143035	0.000397674	0.0017068
OTU_3177:k:Bacteria,p:Proteobacteria,c:Gammaproteobacteria,o:Pasteurellales,f:Pasteurellaceae,g:unclassified_f_Pasteurellaceae,s:unclassified_f_Pasteurellaceae	0.0171123	0.00898582	0.0127801	0.0355349	0.04063	0.0239343	0.00703949	0.0184174	0.000299886	0.000319829	0.000349472	0.000359653	0.00743484	0.000468771	0.00630806	0.00121457	3.80264e-05	0.000141844	0.000852065	0	0	0.0069059	0.00115817	0.00249713	0.00277017	0.00737235	0.00689974	0.0467546	0.00391374	0.0921847	0.0496499	0.00660217	0.00382975	0.0195369	0.0327983	0.00566391	0.0757655	0.00570096	0.0905176	0.014462	0.00402395	0.00754152	0.0860362	0.0715038	0.158699	0.00510178	0.0358213	0.0255754	0.0102037
OTU_2801:k:Bacteria,p:Fusobacteriota,c:Fusobacteriia,o:Fusobacteriales,f:Fusobacteriaceae,g:Fusobacterium,s:unclassified_g_Fusobacterium	0.00935829	0.0513888	0.0207349	0.00251743	0.0893936	0.0400455	0.0224287	0.0131174	0	0	0.00193666	0	0.000271345	0	0.00529315	0.0022118	1.90132e-05	0.00166667	2.02873e-05	0	0	0.00364478	0.0024818	0.000243972	0.0400771	0.00355235	0.0232624	0.0122887	0.00141202	0.0259625	0.145723	0.005186	0.00191488	0.0420298	0.0249401	0.0108831	0.000373887	0.00594882	0.000356629	0.000867101	0.0103575	0.00635347	0.0117052	0.000413897	0.0203208	0.0716039	0.0198078	0.0556992	0.101901
OTU_12:k:Bacteria,p:Proteobacteria,c:Gammaproteobacteria,o:Vibrionales,f:Vibrionaceae,g:Vibrio,s:unclassified_g_Vibrio	0.000980392	7.21752e-05	4.98734e-05	0.00034156	0.000163678	2.44852e-05	3.57334e-05	0.000185499	0.171935	0.219521	0.00184929	0.00552966	0.00267274	0.22221	0	0	0.0134233	0.00971631	0.0123549	0.232774	0.249437	0	0	0	0	0	0	0	1.5348e-05	0	0	0	0	0	5.15291e-05	0	0	1.45804e-05	0	0	0	0	0	0	0	2.55728e-05	0	0	0
OTU_11:k:Bacteria,p:Campilobacterota,c:Campylobacteria,o:Campylobacterales,f:Campylobacteraceae,g:Campylobacter,s:unclassified_g_Campylobacter	0.00588235	0.0118247	0.00804209	0.00212526	0.00230409	0.111065	0.00668215	0.00433273	0	0	0	0	0	0	0.00103053	0.000242914	0	0	0	0	0	0.00703379	0.000129999	0.00104765	0.00138508	0.00164236	0.00469421	0.00139416	0.00130458	0.00177132	0.0119608	0.00422858	0.00106935	0.00806851	0.00244763	0.190166	0.00112166	0.00154553	0.00184919	0.00111484	0.344715	0.00145923	0.0243808	0.000903048	0.00178502	0.00290252	0.117424	0.00106875	0.00346307
OTU_14:k:Bacteria,p:Firmicutes,c:Bacilli,o:Staphylococcales,f:Gemellaceae,g:Gemella,s:unclassified_g_Gemella	0.00953654	0.0116683	0.0107727	0.00531316	0.00396606	0.00370951	0.00412126	0.00930146	0.000739719	0.000497512	0.00637787	0.000434581	0.00124819	0.000370083	0.00484035	0.00800338	0.000171119	0.00166667	0.000811491	1.14228e-05	0	0.035949	0.00165453	0.00354478	0.00775346	0.00816312	0.033843	0.0323962	0.00403653	0.0293913	0.00530762	0.0146604	0.00926352	0.0205772	0.0142607	0.00625253	0.0236884	0.00291609	0.00573248	0.0768314	0.00709549	0.0074253	0.0498168	0.185664	0.0177467	0.00842625	0.00727659	0.00428742	0.00776718
OTU_3223:k:Bacteria,p:Proteobacteria,c:Gammaproteobacteria,o:Burkholderiales,f:Neisseriaceae,g:Neisseria,s:uncultured_bacterium	0.0136364	0.0145193	0.00608456	0.0408607	0.134229	0.0087657	0.00126258	0.114824	0	0	0	0	0	0	0.000187368	0.00213509	0.000893621	0.00241135	0.00180557	0	1.16039e-05	0.00039645	0.000779994	0.000186567	0.00280028	0.000474458	0.00107296	0.000819248	0.00135063	0.0265572	0.00363809	0.000817792	0.00154185	0.00357755	0.0014557	0.000614789	0.00460682	0.000437413	0.000422671	0.0117368	0.000226199	0.000464888	0.00046093	0.00249592	0.00196611	0.0147939	0.000174738	0.00246061	0.00195416
OTU_15:k:Bacteria,p:Firmicutes,c:Clostridia,o:Peptostreptococcales-Tissierellales,f:Peptostreptococcaceae,g:Peptostreptococcus,s:unclassified_g_Peptostreptococcus	0.0106952	0.0301933	0.0246125	0.00461739	0.00231668	0.014838	0.00335894	0.0183777	0.000339871	0.000177683	0.0204587	0.00118386	0.00143813	0.000259058	0.00930596	0.00343915	9.50661e-05	0.000319149	0.00115637	0	0	0.00236591	0.00211544	0.00279851	0.00106892	0.00169102	0.00284633	0.00911234	0.00164224	0.00929944	0.0120854	0.00428842	0.00547107	0.0230764	0.00700796	0.00906487	0.00355192	0.0014143	0.00216619	0.00182711	0.00846459	0.0028539	0.0176245	0.00259626	0.0198293	0.012211	0.00886171	0.00170254	0.002016
OTU_26:k:Bacteria,p:Fusobacteriota,c:Fusobacteriia,o:Fusobacteriales,f:Leptotrichiaceae,g:Leptotrichia,s:unclassified_g_Leptotrichia	0.0259358	0.034175	0.0404224	0.00141684	0.00386533	0.0013222	0.00103627	0.0107192	0	0	0.000451402	0	0.000108538	0	0.000608947	0.0270913	0	0.000390071	0	0	0	0.000255774	0.00128817	1.43513e-05	0.000120442	2.43312e-05	0.00298045	0.00122169	0.000322308	1.26523e-05	0.000448531	0	0.00432712	0.00277831	0.000425115	0.00273385	0	1.45804e-05	2.64169e-05	3.09679e-05	5.95259e-05	0.000658591	0.00139492	0	0.000840771	0.00985833	0.000149775	4.97092e-05	0.000333939
OTU_19:k:Bacteria,p:Firmicutes,c:Bacilli,o:Lactobacillales,f:Lactobacillaceae,g:Lactobacillus,s:unclassified_g_Lactobacillus	0.00828877	0.00686868	0.00836627	0.00855166	0.00523771	0.00227712	0.00157227	0.0111167	0	0	0	0	0	0	0	0	0	0	0	0	0	0	2.36362e-05	0.000502296	0.000632321	0.000450127	0.000640796	0.000488674	0.000445092	0.000379569	0.000236725	0.000498654	0.000621713	0.000393276	0.000579703	0.000457822	0.00178931	0.000218707	0.150431	0.00119226	0.00029763	0.000129136	0.000727784	0.00227016	0.000556202	0.000652107	0.000249626	0.00078292	0.000494725
OTU_18:k:Bacteria,p:Proteobacteria,c:Gammaproteobacteria,o:Pseudomonadales,f:Moraxellaceae,g:Acinetobacter,s:unclassified_g_Acinetobacter	0.00124777	0.000481168	0.000274304	0.00121444	0.000591761	0.000465219	0.000202489	0.000582998	0.0335672	0.010045	0.00149982	0.0151804	0.00424654	0.0113862	0.0125849	0.00232686	0.010058	0.00567376	0.00275907	0.0141872	0.00138086	0.00442489	0.000200908	0.027167	0.0298094	0.0108274	0.0039938	0.00333448	0.0105134	0.0019105	0.00336398	0.0103919	0.0120612	0.000697748	0.00104346	0.00468286	0.00574183	0.0117373	0.0182805	0.0244027	0.00215484	0.004481	0.000679265	0.00516744	0.00161687	0.000460311	0.00136046	0.00249789	0.00098945
OTU_28:k:Bacteria,p:Actinobacteriota,c:Actinobacteria,o:Actinomycetales,f:Actinomycetaceae,g:Actinomyces,s:unclassified_g_Actinomyces	0.0030303	0.0126908	0.0132414	0.00688181	0.00109539	0.000379521	0.000404979	0.00579023	0	0	0.000334911	0	0	1.23361e-05	0.000171754	0.00364371	5.70396e-05	0.000212766	0	0	0	0.00318439	0.00018909	0.00166475	0.00224323	0.00178834	0.00123689	0.00176785	0.00127389	0.00211293	0.000760011	0.00353047	0.00470015	0.000634317	0.00142993	0.00177896	0.00709049	0.00214333	0.00363233	0.00196646	0.00161911	0.0029572	0.000727784	0.054371	0.000595007	0.000882263	0.0001997	0.0136203	0.00768061
OTU_21:k:Bacteria,p:Bacteroidota,c:Bacteroidia,o:Sphingobacteriales,f:Lentimicrobiaceae,g:Lentimicrobium,s:uncultured_Bacteroidales_bacterium	0.00124777	0.000312759	0.00118449	0.000961429	0.000982071	0.000881467	0.0388184	0.000370999	0.00127951	0.000841033	0.101973	0.0012438	0.0395485	0.00107324	0.00171754	0.00124014	0	0	0	0	0	0.00069059	0.341236	1.43513e-05	0.00677486	0.00010949	0	7.18639e-05	0.00107436	0	7.47552e-05	0	0	2.53727e-05	0.000425115	0.00100721	1.33531e-05	1.45804e-05	0	0	3.57156e-05	1.29136e-05	1.21297e-05	6.27117e-05	3.88048e-05	0.00017901	2.49626e-05	4.97092e-05	3.71044e-05
OTU_16:k:Bacteria,p:Firmicutes,c:Bacilli,o:Lactobacillales,f:Streptococcaceae,g:Streptococcus,s:uncultured_bacterium	0.0132799	0.0011548	0.00134658	0.00527521	0.00118352	0.00028158	0.000357334	0.00161649	0	3.55366e-05	0	0	0	1.23361e-05	0	0	0.1761	0.146738	0.169642	0.000388376	0.00103275	0	0	0	0	0	0	0	0	0	0	0	0	0	0	0	0	0	0	0	0	0	0	0	0	0	0	0	0
OTU_2323:k:Bacteria,p:Proteobacteria,c:Gammaproteobacteria,o:Pseudomonadales,f:Moraxellaceae,g:Acinetobacter,s:unclassified_g_Acinetobacter	0.0030303	0.000180438	0.000473798	0.00120179	0.000679895	0.000257095	0.000238223	0.000834747	0.0490614	0.0122957	0.00317437	0.026944	0.00710923	0.0185041	0.0108986	0.00808008	0.0165605	0.0120922	0.0163515	0.0127936	0.00183341	0.00665013	0.000508178	0.0548794	0.0481166	0.0206937	0.00707856	0.0053323	0.0231755	0.00764199	0.0103536	0.0236761	0.0244457	0.00225817	0.00127535	0.00966658	0.0185475	0.0194795	0.0233129	0.0168775	0.00584545	0.00927193	0.00140705	0.0082654	0.00248351	0.000907836	0.00144783	0.00316896	0.00241178
OTU_31:k:Bacteria,p:Firmicutes,c:Bacilli,o:Bacillales,f:Bacillaceae,g:Bacillus,s:unclassified_g_Bacillus	0.00427807	0.00324789	0.00431405	0.00552822	0.00347502	0.00217918	0.00175094	0.00507473	0	0	0	0	0	0	1.5614e-05	3.83548e-05	0.0033083	0.000212766	0.0011158	2.28457e-05	0	2.55774e-05	1.18181e-05	5.74053e-05	0.000255939	0.00715337	0.00116237	0.000172473	3.0696e-05	6.32615e-05	2.49184e-05	0.000438815	0.00457581	8.88043e-05	7.72937e-05	7.84837e-05	0.000120178	2.91609e-05	0.00447767	0.000216775	8.33363e-05	0.000374493	8.49082e-05	0.000351185	6.46747e-05	0.000140651	4.99251e-05	8.69911e-05	8.65769e-05
OTU_23:k:Bacteria,p:Proteobacteria,c:Gammaproteobacteria,o:Aeromonadales,f:Aeromonadaceae,g:Aeromonas,s:unclassified_g_Aeromonas	0.0143494	0.00120292	0.00115956	0.00619869	0.00212782	0.000881467	0.000464535	0.00215974	0.00575781	0.00931059	5.82454e-05	0.000254754	0.000176374	0.00386119	0	1.27849e-05	0.160129	0.115461	0.16526	0.00367815	0.00429344	0	0	0	0	1.21656e-05	1.49022e-05	0	0	5.06092e-05	3.73776e-05	0	0	1.26863e-05	0	0	1.33531e-05	0	1.32085e-05	0.00103742	0	0	0	8.77963e-05	0	0	6.24064e-05	1.24273e-05	0
OTU_25:k:Bacteria,p:Bacteroidota,c:Bacteroidia,o:Bacteroidales,f:Prevotellaceae,g:Alloprevotella,s:unclassified_g_Alloprevotella	0.0187166	0.00359673	0.00286772	0.00533846	0.00130943	0.00550917	0.00229885	0.00540598	3.99848e-05	5.92277e-05	0.00115035	0.000149855	0.052071	0.000148033	0.00493403	0.00104837	0	0	0	2.28457e-05	0.000104435	0.00106146	0.0102345	0.000157865	0.00191202	0.0142946	0.014783	0.00206968	0.000245568	0.0254311	0.000809848	0.00087763	0.000547107	0.043197	0.0108726	0.00461746	0.00077448	0.00508858	0.000317003	0.000371615	0.0190602	0.001046	0.0789889	0.000388812	0.0444703	0.00987111	0.00146031	0.00461053	0.00152128
OTU_458:k:Bacteria,p:Firmicutes,c:Bacilli,o:Lactobacillales,f:Streptococcaceae,g:Streptococcus,s:unclassified_g_Streptococcus	0.00142602	0.0100684	0.00330412	0.00201141	0.00149829	0.00168948	0.000500268	0.00238499	0	2.36911e-05	4.3684e-05	1.49855e-05	0.000474853	0.000135697	0.000702631	0.0132963	0.000152106	0.00120567	2.02873e-05	0	0	0.140241	0.0012409	0.000444891	0.000451658	0.000948917	0.000685503	0.00395251	0.000353004	0.00212559	0.0018315	0.000378977	0.0026485	0.00114177	0.00641538	0.00269461	0.00177596	0.00033535	0.00898176	0.00278711	0.000250009	0.000723159	0.00713229	0.0271291	0.00279395	0.00121471	0.0011982	0.00187652	0.00153365
[truncated: 30 more columns]

## Sheet: CD4
ID	Positive Intensity Score	Positive Rate Score	Total Score	Mean Value
696687-1	1	2	2	1.5
696687-1	1	2	2
696687-1	1	1	1
696687-1	1	1	1
696900-1	2	2	4	3
696900-1	2	1	2
696900-1	2	1	2
696900-1	2	2	4
701819-14	2	1	2	3.5
701819-14	3	2	6
701819-14	2	2	4
701819-14	2	1	2
704015-1	3	4	12	12
704015-1	3	4	12
704015-1	3	4	12
704015-1	3	4	12
704539-6	1	2	2	2.25
704539-6	1	1	1
704539-6	2	2	4
704539-6	1	2	2
707605-8	3	4	12	12
707605-8	3	4	12
707605-8	3	4	12
707605-8	3	4	12
722378-16	2	2	4	2.25
722378-16	1	1	1
722378-16	1	2	2
722378-16	2	1	2
725336-1	3	2	6	5.75
725336-1	2	3	6
725336-1	2	1	2
725336-1	3	3	9
729216-13	3	3	9	9
729216-13	3	3	9
729216-13	3	2	6
729216-13	3	4	12
729328-13	2	2	4	6.25
729328-13	3	2	6
729328-13	3	2	6
729328-13	3	3	9
729769-18	3	2	6	9.75
729769-18	3	4	12
729769-18	3	4	12
729769-18	3	3	9
750012-1	2	2	4	5
750012-1	2	2	4
750012-1	2	2	4
750012-1	2	4	8
750875-1	3	2	6	5.5
750875-1	3	3	9
750875-1	3	1	3
750875-1	2	2	4
752030-12	1	2	2	2.5
752030-12	2	1	2
752030-12	2	2	4
752030-12	1	2	2
753017-6	3	3	9	11.25
753017-6	3	4	12
753017-6	3	4	12
753017-6	3	4	12
754568-13	3	4	12	7.75
754568-13	3	2	6
754568-13	2	2	4
754568-13	3	3	9
754812-15	3	3	9	7.25
754812-15	2	4	8
754812-15	3	2	6
754812-15	2	3	6
755242-8	3	3	9	6.75
755242-8	3	3	9
755242-8	3	1	3
755242-8	3	2	6
755489-11	3	4	12	11.25
755489-11	3	4	12
755489-11	3	3	9
755489-11	3	4	12
755784-8	3	3	9	8.25
755784-8	3	4	12
755784-8	3	1	3
755784-8	3	3	9
756220-10	3	3	9	8.25
756220-10	3	3	9
756220-10	2	3	6
756220-10	3	3	9
757357-12	2	4	8	5.5
757357-12	2	1	2
757357-12	3	2	6
757357-12	2	3	6
757791-19	3	2	6	7.5
757791-19	3	3	9
757791-19	3	2	6
757791-19	3	3	9
758725-26	3	2	6	6.5
758725-26	3	2	6
758725-26	3	2	6
758725-26	2	4	8
759001-16	3	3	9	9
759001-16	3	3	9
759001-16	3	2	6
759001-16	3	4	12
760300-10	3	3	9	7.5
760300-10	3	2	6
760300-10	3	3	9
760300-10	2	3	6
761116-10	3	4	12	7
761116-10	3	2	6
761116-10	1	1	1
761116-10	3	3	9
764694-6	3	2	6	6
764694-6	3	2	6
764694-6	3	2	6
764694-6	3	2	6
765055-9	3	3	9	7.5
765055-9	2	3	6
765055-9	3	2	6
765055-9	3	3	9
765173-11	2	2	4	3.25
765173-11	1	2	2
765173-11	1	1	1
765173-11	2	3	6
766646-10	3	3	9	8.25
766646-10	3	3	9
766646-10	3	2	6
766646-10	3	3	9
767804-18	3	3	9	9
767804-18	3	3	9
767804-18	3	3	9
767804-18	3	3	9
768280-11	3	3	9	7.5
768280-11	3	3	9
768280-11	3	2	6
768280-11	3	2	6
768738-1	2	1	2	1.25
768738-1	1	1	1
768738-1	1	1	1
768738-1	1	1	1
769247-6	3	2	6	9
769247-6	3	2	6
769247-6	3	4	12
769247-6	3	4	12
2323158	3	4	12	12
2323158	3	4	12
2323158	3	4	12
11713225	3	2	6	6
11713225	3	2	6
11713225	2	3	6
22307070	1	1	1	2
22307070	1	1	1
22307070	2	2	4
22332372	1	1	1	1
22332372	1	1	1
22332372	1	1	1
22342156	2	1	2	2
22342156	2	1	2
22342156	2	1	2
22357514	3	2	6	5
22357514	3	2	6
22357514	3	1	3
n00083521	3	3	9	8
n00083521	3	2	6
n00083521	3	3	9
n00088949	2	2	4	4
n00088949	2	2	4
n00088949	2	2	4
n00089100	2	2	4	5.33333
n00089100	2	3	6
n00089100	2	3	6
n00094403	3	4	12	10
n00094403	3	3	9
n00094403	3	3	9
n00094403

## Sheet: CD8
ID	Positive Intensity Score	Positive Rate Score	Total Score	Mean Value
696687-1	2	1	2	2.5
696687-1	2	1	2
696687-1	2	2	4
696687-1	2	1	2
696900-1	3	1	3	4
696900-1	2	1	2
696900-1	2	1	2
696900-1	3	3	9
701819-14	3	1	3	3.5
701819-14	3	1	3
701819-14	2	1	2
701819-14	3	2	6
704015-1	3	3	9	9
704015-1	3	3	9
704015-1	3	4	12
704015-1	3	2	6
704539-6	3	1	3	2.75
704539-6	3	1	3
704539-6	3	1	3
704539-6	1	2	2
707605-8	3	1	3	5.25
707605-8	3	1	3
707605-8	3	2	6
707605-8	3	3	9
722378-16	2	1	2	2.25
722378-16	3	1	3
722378-16	2	1	2
722378-16	2	1	2
725336-1	1	1	1	1
725336-1	1	1	1
725336-1	1	1	1
725336-1	1	1	1
729216-13	3	2	6	5.25
729216-13	3	1	3
729216-13	3	2	6
729216-13	3	2	6
729328-13	3	1	3	3.75
729328-13	3	1	3
729328-13	3	1	3
729328-13	3	2	6
729769-18	3	1	3	6
729769-18	3	2	6
729769-18	3	3	9
729769-18	3	2	6
750012-1	3	1	3	4
750012-1	1	1	1
750012-1	3	1	3
750012-1	3	3	9
750875-1	3	1	3	3
750875-1	3	1	3
750875-1	3	1	3
750875-1	3	1	3
752030-12	3	1	3	4.5
752030-12	3	2	6
752030-12	3	1	3
752030-12	3	2	6
753017-6	3	3	9	9
753017-6	3	3	9
753017-6	3	3	9
753017-6	3	3	9
754568-13	3	2	6	9.75
754568-13	3	4	12
754568-13	3	4	12
754568-13	3	3	9
754812-15	3	2	6	3.75
754812-15	3	1	3
754812-15	3	1	3
754812-15	3	1	3
755242-8	3	2	6	6.75
755242-8	3	2	6
755242-8	3	2	6
755242-8	3	3	9
755489-11	3	1	3	4.5
755489-11	3	1	3
755489-11	3	2	6
755489-11	3	2	6
755784-8	3	1	3	3.75
755784-8	3	1	3
755784-8	3	1	3
755784-8	3	2	6
756220-10	3	2	6	6
756220-10	3	2	6
756220-10	3	2	6
756220-10	3	2	6
757357-12	3	2	6	6
757357-12	3	2	6
757357-12	3	1	3
757357-12	3	3	9
757791-19	0	0	0	3.75
757791-19	3	2	6
757791-19	3	1	3
757791-19	3	2	6
758725-26	3	2	6	5.25
758725-26	3	2	6
758725-26	3	2	6
758725-26	3	1	3
759001-16	3	1	3	3.75
759001-16	3	1	3
759001-16	3	1	3
759001-16	3	2	6
760300-10	3	1	3	5.25
760300-10	3	2	6
760300-10	3	2	6
760300-10	3	2	6
761116-10	3	1	3	3
761116-10	3	1	3
761116-10	3	1	3
761116-10	3	1	3
764694-6	3	2	6	5.25
764694-6	3	2	6
764694-6	3	2	6
764694-6	3	1	3
765055-9	3	1	3	2.25
765055-9	3	1	3
765055-9	0	0	0
765055-9	3	1	3
765173-11	3	1	3	4.5
765173-11	3	2	6
765173-11	3	2	6
765173-11	3	1	3
766646-10	3	2	6	6
766646-10	3	2	6
766646-10	3	2	6
766646-10	3	2	6
767804-18	3	2	6	6
767804-18	3	2	6
767804-18	3	2	6
767804-18	3	2	6
768280-11	3	2	6	5.25
768280-11	3	2	6
768280-11	3	1	3
768280-11	3	2	6
768738-1	3	1	3	3
768738-1	3	1	3
768738-1	3	1	3
768738-1	3	1	3
769247-6	3	1	3	3
769247-6	3	1	3
769247-6	3	1	3
769247-6	3	1	3
2323158	3	1	3	3.75
2323158	3	1	3
2323158	3	2	6
2323158	3	1	3
11713225	3	1	3	3
11713225	3	1	3
11713225	3	1	3
11713225	3	1	3
22307070	2	1	2	1
22307070	0	0	0
22307070	0	0	0
22307070	2	1	2
22332372	3	1	3	3.75
22332372	3	1	3
22332372	3	2	6
22332372	3	1	3
22342156	3	1	3	3.75
22342156	3	1	3
22342156	3	1	3
22342156	3	2	6
22357514	3	2	6	7.5
22357514	3	3	9
22357514	3	2	6
22357514	3	3	9
n00083521	3	2	6	4.5
n00083521	3	2	6
n00083521	3	1	3
n00083521	3	1	3
n00088949	2	1	2	3
n00088949	2	2	4
n00088949	2	1	2
n00088949	2	2	4
n00089100	2	3	6	4
n00089100	2	2	4
n00089100	2	1	2
n00089100	2	2	4
n00094403	3	2	6	6
n00094403	3	2	6
n00094403	3	2	6
n00094403	3	2	6

## Sheet: FOXP3
ID	Positive Intensity Score	Positive Rate Score	Total Score	Mean Value
696687-1	2	2	4	4.5
696687-1	3	2	6
696687-1	1	2	2
696687-1	2	3	6
696900-1	3	1	3	2.25
696900-1	2	1	2
696900-1	2	1	2
696900-1	2	1	2
701819-14	2	2	4	4.5
701819-14	2	2	4
701819-14	2	2	4
701819-14	3	2	6
704015-1	1	2	2	1.75
704015-1	1	2	2
704015-1	1	2	2
704015-1	1	1	1
704539-6	2	2	4	7
704539-6	3	3	9
704539-6	3	4	12
704539-6	3	1	3
707605-8	3	2	6	8.25
707605-8	3	3	9
707605-8	3	2	6
707605-8	3	4	12
722378-16	1	1	1	1
722378-16	1	1	1
722378-16	1	1	1
722378-16	1	1	1
725336-1	1	2	2	2
725336-1	1	3	3
725336-1	1	1	1
725336-1	1	2	2
729216-13	0	0	0	0
729216-13	0	0	0
729216-13	0	0	0
729216-13	0	0	0
729328-13	2	2	4	3.5
729328-13	3	1	3
729328-13	3	1	3
729328-13	2	2	4
729769-18	0	0	0	0
729769-18	0	0	0
729769-18	0	0	0
729769-18	0	0	0
750012-1	3	4	12	10.5
750012-1	3	2	6
750012-1	3	4	12
750012-1	3	4	12
750875-1	0	0	0	0
750875-1	0	0	0
750875-1	0	0	0
750875-1	0	0	0
752030-12	3	1	3	6.75
752030-12	3	3	9
752030-12	3	4	12
752030-12	3	1	3
753017-6	1	1	1	1.25
753017-6	1	1	1
753017-6	1	1	1
753017-6	2	1	2
754568-13	0	0	0	0.25
754568-13	0	0	0
754568-13	0	0	0
754568-13	1	1	1
754812-15	3	2	6	7.5
754812-15	3	2	6
754812-15	3	2	6
754812-15	3	4	12
755242-8	3	1	3	2
755242-8	1	1	1
755242-8	1	1	1
755242-8	3	1	3
755489-11	1	1	1	1
755489-11	1	2	2
755489-11	1	1	1
755489-11	0	0	0
755784-8	1	1	1	1
755784-8	1	1	1
755784-8	1	1	1
755784-8	1	1	1
756220-10	3	2	6	2.5
756220-10	1	1	1
756220-10	1	1	1
756220-10	2	1	2
757357-12	3	2	6	6.5
757357-12	1	2	2
757357-12	3	3	9
757357-12	3	3	9
757791-19	2	1	2	3
757791-19	2	1	2
757791-19	2	2	4
757791-19	2	2	4
758725-26	1	1	1	2.5
758725-26	2	1	2
758725-26	1	1	1
758725-26	3	2	6
759001-16	1	1	1	0.75
759001-16	1	1	1
759001-16	1	1	1
759001-16	0	0	0
760300-10	0	0	0	0.25
760300-10	1	1	1
760300-10	0	0	0
760300-10	0	0	0
761116-10	2	1	2	4.5
761116-10	1	1	1
761116-10	3	1	3
761116-10	3	4	12
764694-6	1	1	1	1
764694-6	1	1	1
764694-6	1	1	1
764694-6	1	1	1
765055-9	3	1	3	4.25
765055-9	3	1	3
765055-9	2	1	2
765055-9	3	3	9
765173-11	0	0	0	0
765173-11	0	0	0
765173-11	0	0	0
765173-11	0	0	0
766646-10	0	0	0	0
766646-10	0	0	0
766646-10	0	0	0
766646-10	0	0	0
767804-18	3	1	3	4.5
767804-18	3	2	6
767804-18	3	1	3
767804-18	3	2	6
768280-11	1	1	1	0.5
768280-11	0	0	0
768280-11	0	0	0
768280-11	1	1	1
768738-1	0	0	0	0
768738-1	0	0	0
768738-1	0	0	0
768738-1	0	0	0
769247-6	3	2	6	4.75
769247-6	3	1	3
769247-6	3	2	6
769247-6	2	2	4
2323158	1	2	2	1.75
2323158	2	1	2
2323158	2	1	2
2323158	1	1	1
11713225	2	3	6	5
11713225	2	2	4
11713225	2	1	2
11713225	2	4	8
22307070	2	4	8	7.25
22307070	3	1	3
22307070	3	2	6
22307070	3	4	12
22332372	0	0	0	0.5
22332372	1	1	1
22332372	0	0	0
22332372	1	1	1
22342156	1	1	1	1
22342156	1	1	1
22342156	1	1	1
22342156	1	1	1
22357514	1	1	1	3.5
22357514	3	2	6
22357514	3	2	6
22357514	1	1	1
n00083521	1	1	1	1
n00083521	1	1	1
n00083521	1	1	1
n00083521	1	1	1
n00088949	3	2	6	8.25
n00088949	3	3	9
n00088949	3	3	9
n00088949	3	3	9
n00089100	1	1	1	1.75
n00089100	1	2	2
n00089100	1	3	3
n00089100	1	1	1
n00094403	1	1	1	2.25
n00094403	3	1	3
n00094403	2	1	2
n00094403	3	1	3

## Sheet: CPS
ID	CPS	Mean Value
11713225	16.068	23.9695
11713225	26.577
11713225	22.393
11713225	30.84
22307070	15.9	22.0312
22307070	23.49
22307070	20.424
22307070	28.311
22332372	9.474	8.1075
22332372	8.347
22332372	6.817
22332372	7.792
22342156	32.662	44.1205
22342156	60.484
22342156	27.621
22342156	55.715
22357514	16.246	34.8982
22357514	27.568
22357514	11.206
22357514	84.573
2323158	2.998	2.7605
2323158	2.953
2323158	3.961
2323158	1.13
696687-1	0.093	0.24325
696687-1	0.212
696687-1	0.136
696687-1	0.532
696900-1	10.322	3.6265
696900-1	0.772
696900-1	1.64
696900-1	1.772
701819-14	1.556	1.393
701819-14	2.174
701819-14	0.596
701819-14	1.246
704015-1	11.088	17.2715
704015-1	23.381
704015-1	23.338
704015-1	11.279
704539-6	2.819	3.3885
704539-6	1.961
704539-6	5.251
704539-6	3.523
707605-8	20.545	19.6333
707605-8	15.632
707605-8	10.524
707605-8	31.832
722378-16	15.891	11.3112
722378-16	10.921
722378-16	3.478
722378-16	14.955
725336-1	40.409	34.6322
725336-1	42.546
725336-1	15.594
725336-1	39.98
729216-13	12.943	18.288
729216-13	10.072
729216-13	36.645
729216-13	13.492
729328-13	0.16	0.14075
729328-13	0.106
729328-13	0.182
729328-13	0.115
729769-18	0.988	0.56675
729769-18	0.647
729769-18	0.225
729769-18	0.407
750012-1	67.66	42.8755
750012-1	21.151
750012-1	27.85
750012-1	54.841
750875-1	0.316	0.5065
750875-1	0.762
750875-1	0.519
750875-1	0.429
752030-12	58.08	35.9017
752030-12	27.963
752030-12	37.699
752030-12	19.865
753017-6	25.982	24.731
753017-6	21.071
753017-6	45.171
753017-6	6.7
754568-13	19.346	11.8245
754568-13	5.65
754568-13	8.264
754568-13	14.038
754812-15	6.767	11.7248
754812-15	17.331
754812-15	13.349
754812-15	9.452
755242-8	12.087	11.033
755242-8	12.422
755242-8	4.546
755242-8	15.077
755489-11	14.783	13.0755
755489-11	3.715
755489-11	7.872
755489-11	25.932
755784-8	52.432	25.1945
755784-8	7.406
755784-8	0.807
755784-8	40.133
756220-10	7.658	17.3197
756220-10	15.818
756220-10	9.185
756220-10	36.618
757357-12	31.056	28.4955
757357-12	27.987
757357-12	4.889
757357-12	50.05
757791-19	7.142	8.457
757791-19	9.054
757791-19	6.172
757791-19	11.46
758725-26	0.613	0.302
758725-26	0.36
758725-26	0.089
758725-26	0.146
759001-16	2.545	4.796
759001-16	10.705
759001-16	0.842
759001-16	5.092
760300-10	1.804	1.69075
760300-10	1.477
760300-10	1.57
760300-10	1.912
761116-10	52.294	50.3263
761116-10	50.967
761116-10	50.651
761116-10	47.393
764694-6	5.508	16.409
764694-6	7.354
764694-6	25.488
764694-6	27.286
765055-9	1.244	8.41075
765055-9	7.022
765055-9	24.485
765055-9	0.892
765173-11	2.445	4.8295
765173-11	13.816
765173-11	2.402
765173-11	0.655
766646-10	51.267	48.071
766646-10	30.103
766646-10	54.872
766646-10	56.042
767804-18	1.164	4.07075
767804-18	13.46
767804-18	1.334
767804-18	0.325
768280-11	1.083	3.95575
768280-11	13.295
768280-11	0.278
768280-11	1.167
768738-1	0.333	0.8145
768738-1	1.894
768738-1	0.509
768738-1	0.522
769247-6	17.406	28.542
769247-6	20.449
769247-6	26.066
769247-6	50.247
n00083521	60.453	53.5703
n00083521	47.898
n00083521	49.581
n00083521	56.349
n00088949	16.613	20.8107
n00088949	16.662
n00088949	22.132
n00088949	27.836
n00089100	29.634	34.728
n00089100	35.517
n00089100	36.366
n00089100	37.395
n00094403	7.77	4.51825
n00094403	3.085
n00094403	2.72
n00094403	4.498
